# Supplementary material for: Sourdough Yeast Strains Exhibit Thermal Tolerance, High Fermentative Performance, and a Distinctive Aromatic Profile in Beer Wort
Source: Foods. 2024 Mar 29;13(7):1059. doi: 10.3390/foods13071059 (PMC11011504; doi:10.3390/foods13071059)
Supplement: Supplementary file 1 [file foods-13-01059-s001.zip]

Archive with 1 entries (1 files):
- foods-2914181-supplementary/Suplementary material.pdf
